# Supplementary material for: Evaluating Effectiveness of Sustainable Livelihood Development in Rural Communities along Mara River Basin, Tanzania: What Works, What Doesn’t Work, and Why?
Source: PLoS One. 2026 Jun 11;21(6):e0351252. doi: 10.1371/journal.pone.0351252 (PMC13258000; doi:10.1371/journal.pone.0351252)
Supplement: S2 File — (ZIP) [file pone.0351252.s002.zip]

Archive with 10 entries (10 files):
- Round Table Discussion with Project Implementer.docx
- School Feeding Programme - Nyagisya Village.docx
- School Feeding Programme - Turugeti Village.docx
- Extension Officers-Round table discussion.docx
- FGDs Kewamamba Village, Kiore Ward.docx
- FGDs Kitenga Village, Bumera Ward.docx
- FGDs Surubu Village, Komaswa Ward.docx
- FGDs Turugeti Village, Bumera Ward.docx
- Government Official Round Table Discussion.docx
- Manager.docx
